# Supplementary material for: Selection on mutators is not frequency-dependent
Source: eLife. 2019 Nov 7;8:e51177. doi: 10.7554/eLife.51177 (PMC6867826; doi:10.7554/eLife.51177)
Supplement: Figure 1—source data 1. — Data set includes mutator frequencies in randomly-chosen individual realizationss and mutator frequencies averaged across all realizations. [file elife-51177-fig1-data1.csv]

Figure 1B
0.0000001	0.0000002	0.0000001	0
0.0000003	0.0000004	0.0000005	0.0000001	0
1.00E-06	7.00E-07	4.00E-07	5.00E-07	5.00E-07	6.00E-07	7.00E-07	4.00E-07	1.00E-07	0
3.00E-06	2.80E-06	3.10E-06	3.40E-06	3.70E-06	2.90E-06	3.40E-06	2.00E-06	1.80E-06	1.70E-06	1.30E-06	1.00E-06	1.20E-06	1.30E-06	1.00E-06	9.00E-07	9.00E-07	3.00E-07	3.00E-07	3.00E-07	4.00E-07	4.00E-07	2.00E-07	1.00E-07	1.00E-07	3.00E-07	4.00E-07	4.00E-07	2.00E-07	1.00E-07	1.00E-07	0
1.00E-05	9.50E-06	8.50E-06	7.70E-06	8.00E-06	7.90E-06	8.20E-06	8.50E-06	8.00E-06	8.60E-06	9.00E-06	8.30E-06	7.10E-06	6.80E-06	6.70E-06	6.30E-06	6.20E-06	6.90E-06	6.20E-06	5.60E-06	4.80E-06	5.30E-06	5.10E-06	4.20E-06	3.90E-06	4.20E-06	3.00E-06	3.40E-06	3.90E-06	3.10E-06	3.00E-06	2.90E-06	2.40E-06	2.50E-06	1.80E-06	1.70E-06	1.20E-06	1.20E-06	8.00E-07	7.00E-07	2.00E-07	2.00E-07	0
3.00E-05	3.01E-05	2.94E-05	3.41E-05	3.56E-05	3.71E-05	3.69E-05	3.53E-05	3.36E-05	3.54E-05	3.58E-05	3.72E-05	3.93E-05	4.01E-05	4.16E-05	4.39E-05	4.12E-05	4.52E-05	4.33E-05	4.16E-05	4.44E-05	4.60E-05	4.66E-05	4.42E-05	4.26E-05	4.09E-05	3.79E-05	3.79E-05	4.05E-05	3.72E-05	3.71E-05	3.70E-05	3.80E-05	3.77E-05	3.79E-05	4.06E-05	4.09E-05	3.87E-05	3.54E-05	3.17E-05	2.81E-05	2.80E-05	2.88E-05	2.81E-05	2.65E-05	2.74E-05	2.56E-05	2.54E-05	2.79E-05	2.72E-05
0.0001	0.0001024	0.0001001	9.95E-05	0.0001005	0.000103	0.0001044	9.88E-05	9.91E-05	9.90E-05	9.74E-05	9.71E-05	9.48E-05	8.94E-05	8.45E-05	8.50E-05	8.00E-05	7.83E-05	7.79E-05	7.45E-05	7.45E-05	7.44E-05	7.19E-05	6.91E-05	6.78E-05	6.76E-05	6.78E-05	6.75E-05	6.36E-05	6.68E-05	6.66E-05	6.52E-05	6.68E-05	6.83E-05	6.65E-05	6.50E-05	6.28E-05	6.38E-05	6.52E-05	6.50E-05	6.65E-05	7.14E-05	6.93E-05	7.10E-05	6.91E-05	7.29E-05	7.23E-05	7.04E-05	6.77E-05	7.19E-05
0.0003	0.0003	0.0003072	0.000302	0.0003012	0.0003036	0.0002969	0.0002879	0.0002894	0.0002891	0.0002843	0.0002886	0.0002772	0.0002757	0.0002583	0.0002517	0.0002468	0.0002457	0.0002405	0.0002364	0.0002382	0.0002407	0.0002424	0.0002432	0.0002396	0.0002412	0.0002273	0.0002298	0.000222	0.000212	0.0002073	0.0002087	0.0002044	0.0002005	0.0002024	0.0002005	0.0001971	0.0001965	0.0001918	0.0001939	0.0001876	0.0001807	0.0001797	0.0001814	0.0001789	0.0001754	0.0001773	0.0001774	0.0001755	0.00017
0.001	0.0009866	0.0010017	0.0010185	0.0010213	0.0010079	0.0009972	0.0009933	0.001002	0.0010019	0.0009861	0.0009649	0.0009554	0.0009421	0.0009384	0.0009262	0.0009282	0.0009122	0.000919	0.0009146	0.0009043	0.0009012	0.0008933	0.0008845	0.0008751	0.000861	0.0008529	0.0008642	0.0008541	0.0008434	0.0008374	0.0008184	0.0008032	0.0007856	0.0007787	0.0007811	0.0007803	0.0007832	0.0007631	0.0007543	0.0007384	0.0007249	0.0007232	0.0007195	0.0007119	0.0007085	0.0007137	0.0007077	0.0006941	0.000685
0.003	0.002976	0.002998	0.0029837	0.0029675	0.0029494	0.0029278	0.0028905	0.002862	0.0028518	0.0028346	0.0028144	0.0028041	0.0027761	0.002746	0.0027542	0.0027314	0.0027334	0.0027294	0.0026885	0.0026861	0.0026565	0.0026157	0.0025765	0.0025609	0.0025587	0.0025266	0.002503	0.0024582	0.0024213	0.002424	0.0023897	0.0023567	0.0023558	0.002332	0.0023222	0.0023056	0.0022956	0.0022865	0.0023017	0.0022707	0.0022368	0.0022212	0.0022177	0.0022005	0.0022091	0.0021821	0.0021563	0.002132	0.0021241
Figure 1C
1.00E-07	9.99E-08	1.00E-07	9.99E-08	9.94E-08	9.97E-08	9.94E-08	9.82E-08	9.74E-08	9.65E-08	9.61E-08	9.58E-08	9.57E-08	9.47E-08	9.31E-08	9.24E-08	9.17E-08	9.06E-08	9.04E-08	8.96E-08	8.87E-08	8.81E-08	8.74E-08	8.71E-08	8.64E-08	8.52E-08	8.47E-08	8.37E-08	8.32E-08	8.26E-08	8.23E-08	8.16E-08	8.10E-08	8.00E-08	7.92E-08	7.89E-08	7.83E-08	7.80E-08	7.73E-08	7.72E-08	7.63E-08	7.60E-08	7.57E-08	7.51E-08	7.50E-08	7.48E-08	7.47E-08	7.46E-08	7.47E-08	7.45E-08
3.00E-07	2.99E-07	3.00E-07	3.00E-07	3.00E-07	2.99E-07	2.98E-07	2.97E-07	2.95E-07	2.93E-07	2.91E-07	2.90E-07	2.88E-07	2.87E-07	2.84E-07	2.82E-07	2.80E-07	2.77E-07	2.75E-07	2.74E-07	2.72E-07	2.71E-07	2.69E-07	2.66E-07	2.64E-07	2.61E-07	2.60E-07	2.57E-07	2.55E-07	2.52E-07	2.51E-07	2.49E-07	2.46E-07	2.44E-07	2.42E-07	2.40E-07	2.40E-07	2.38E-07	2.38E-07	2.37E-07	2.35E-07	2.33E-07	2.33E-07	2.31E-07	2.30E-07	2.29E-07	2.28E-07	2.28E-07	2.28E-07	2.28E-07
1.00E-06	1.00E-06	9.99E-07	9.98E-07	9.94E-07	9.92E-07	9.88E-07	9.83E-07	9.79E-07	9.73E-07	9.69E-07	9.63E-07	9.56E-07	9.49E-07	9.42E-07	9.33E-07	9.25E-07	9.17E-07	9.10E-07	9.02E-07	8.96E-07	8.87E-07	8.78E-07	8.71E-07	8.64E-07	8.58E-07	8.52E-07	8.46E-07	8.39E-07	8.32E-07	8.26E-07	8.22E-07	8.15E-07	8.09E-07	8.04E-07	8.00E-07	7.93E-07	7.88E-07	7.84E-07	7.80E-07	7.76E-07	7.71E-07	7.68E-07	7.65E-07	7.61E-07	7.59E-07	7.57E-07	7.57E-07	7.55E-07	7.53E-07
3.00E-06	3.00E-06	3.00E-06	2.99E-06	2.98E-06	2.98E-06	2.96E-06	2.95E-06	2.94E-06	2.92E-06	2.91E-06	2.89E-06	2.87E-06	2.85E-06	2.83E-06	2.80E-06	2.78E-06	2.76E-06	2.74E-06	2.72E-06	2.70E-06	2.67E-06	2.66E-06	2.64E-06	2.62E-06	2.60E-06	2.57E-06	2.55E-06	2.53E-06	2.51E-06	2.49E-06	2.47E-06	2.45E-06	2.44E-06	2.42E-06	2.40E-06	2.38E-06	2.37E-06	2.35E-06	2.34E-06	2.32E-06	2.31E-06	2.29E-06	2.28E-06	2.27E-06	2.26E-06	2.25E-06	2.25E-06	2.25E-06	2.25E-06
1.00E-05	1.00E-05	9.99E-06	9.98E-06	9.95E-06	9.91E-06	9.87E-06	9.83E-06	9.78E-06	9.73E-06	9.67E-06	9.62E-06	9.56E-06	9.49E-06	9.42E-06	9.36E-06	9.29E-06	9.22E-06	9.14E-06	9.07E-06	9.00E-06	8.93E-06	8.85E-06	8.78E-06	8.71E-06	8.64E-06	8.56E-06	8.48E-06	8.42E-06	8.35E-06	8.28E-06	8.21E-06	8.15E-06	8.08E-06	8.03E-06	7.97E-06	7.91E-06	7.86E-06	7.81E-06	7.76E-06	7.71E-06	7.67E-06	7.63E-06	7.60E-06	7.57E-06	7.54E-06	7.52E-06	7.49E-06	7.48E-06	7.47E-06
3.00E-05	3.00E-05	3.00E-05	2.99E-05	2.98E-05	2.97E-05	2.96E-05	2.95E-05	2.93E-05	2.91E-05	2.90E-05	2.88E-05	2.86E-05	2.84E-05	2.82E-05	2.80E-05	2.78E-05	2.75E-05	2.73E-05	2.71E-05	2.69E-05	2.67E-05	2.65E-05	2.62E-05	2.60E-05	2.58E-05	2.56E-05	2.54E-05	2.52E-05	2.50E-05	2.48E-05	2.46E-05	2.44E-05	2.42E-05	2.40E-05	2.39E-05	2.37E-05	2.36E-05	2.34E-05	2.33E-05	2.31E-05	2.30E-05	2.29E-05	2.28E-05	2.27E-05	2.26E-05	2.26E-05	2.25E-05	2.25E-05	2.25E-05
0.0001	0.000100016	9.99E-05	9.97E-05	9.94E-05	9.91E-05	9.87E-05	9.82E-05	9.77E-05	9.72E-05	9.66E-05	9.60E-05	9.53E-05	9.47E-05	9.40E-05	9.33E-05	9.26E-05	9.19E-05	9.12E-05	9.05E-05	8.97E-05	8.90E-05	8.83E-05	8.75E-05	8.68E-05	8.61E-05	8.54E-05	8.47E-05	8.40E-05	8.34E-05	8.27E-05	8.20E-05	8.14E-05	8.08E-05	8.02E-05	7.96E-05	7.90E-05	7.85E-05	7.80E-05	7.75E-05	7.71E-05	7.67E-05	7.63E-05	7.59E-05	7.56E-05	7.53E-05	7.51E-05	7.50E-05	7.49E-05	7.48E-05
0.0003	0.00030001	0.000299718	0.000299165	0.000298369	0.000297358	0.000296165	0.000294812	0.000293296	0.000291708	0.000289989	0.000288173	0.000286295	0.000284316	0.000282267	0.000280195	0.000278127	0.000275981	0.000273816	0.000271628	0.000269443	0.000267279	0.00026508	0.000262891	0.000260701	0.00025852	0.000256406	0.00025431	0.000252244	0.000250247	0.000248252	0.000246309	0.000244394	0.000242597	0.000240793	0.000239085	0.00023742	0.000235802	0.000234307	0.000232874	0.000231536	0.000230306	0.000229175	0.000228151	0.00022727	0.000226508	0.000225904	0.000225419	0.000225124	0.000225006
0.001	0.001000003	0.000999019	0.000997159	0.000994523	0.000991183	0.000987221	0.000982723	0.000977702	0.000972332	0.000966571	0.00096048	0.000954147	0.000947568	0.000940779	0.000933932	0.000926871	0.0009197	0.000912475	0.000905215	0.000897897	0.000890539	0.000883249	0.00087602	0.000868808	0.000861659	0.000854601	0.000847584	0.000840715	0.000833921	0.0008273	0.00082078	0.000814452	0.000808324	0.000802315	0.000796556	0.000790974	0.000785707	0.000780656	0.000775923	0.000771412	0.00076726	0.00076344	0.000760023	0.000757042	0.000754462	0.00075239	0.000750803	0.000749851	0.000749487
0.003	0.003000024	0.002997113	0.002991484	0.002983592	0.002973551	0.002961665	0.002948067	0.002933149	0.002916997	0.002899655	0.002881482	0.002862439	0.00284266	0.002822408	0.002801662	0.002780626	0.002759311	0.002737738	0.00271593	0.002694089	0.002672144	0.002650498	0.002628782	0.002607239	0.002585848	0.002564679	0.002543741	0.00252322	0.00250294	0.002483071	0.002463649	0.002444684	0.002426343	0.002408469	0.00239118	0.002374557	0.002358648	0.002343579	0.002329242	0.00231579	0.002303305	0.002291904	0.002281577	0.002272594	0.002264886	0.002258674	0.002254046	0.00225112	0.002250131
[truncated: 350 more columns]
