# Supplementary material for: Selection on mutators is not frequency-dependent
Source: eLife. 2019 Nov 7;8:e51177. doi: 10.7554/eLife.51177 (PMC6867826; doi:10.7554/eLife.51177)
Supplement: Figure 2—source data 1. — Data set includes fixation probabilities of a mutator allele at each initial frequency shown. [file elife-51177-fig2-data1.csv]

Figure 2
Frequency	Fixation Probability
1.00E-07	0.000556761
3.00E-07	0.0016202
1.00E-06	0.00582
3.00E-06	0.01582
1.00E-05	0.05414
3.00E-05	0.15215
0.0001	0.41671
0.0003	0.79744
0.001	0.99096
0.003	0.99956
